# Supplementary material for: Antibiotic Exposure Does Not Impact Anti-BRAF/Anti-MEK Targeted Therapy Outcome in Patients with Advanced Melanoma
Source: Curr Oncol. 2025 Nov 10;32(11):630. doi: 10.3390/curroncol32110630 (PMC12650902; doi:10.3390/curroncol32110630)
Supplement: Supplementary file 1 [file curroncol-32-00630-s001.zip]

Archive with 1 entries (1 files):
- curroncol-3934818-supplementary.pdf
